# Supplementary material for: Controlled Synthesis and Crystallization-Driven Self-Assembly of Poly(ε-caprolactone)-b-polysarcosine Block Copolymers
Source: Molecules. 2025 Jul 24;30(15):3108. doi: 10.3390/molecules30153108 (PMC12348651; doi:10.3390/molecules30153108)
Supplement: Supplementary file 1 [file molecules-30-03108-s001.zip]

Archive with 1 entries (1 files):
- molecules-3746664-supplementary for XML.pdf
